# Supplementary material for: Linalool Activates Oxidative and Calcium Burst and CAM3-ACA8 Participates in Calcium Recovery in Arabidopsis Leaves
Source: Int J Mol Sci. 2022 May 11;23(10):5357. doi: 10.3390/ijms23105357 (PMC9142083; doi:10.3390/ijms23105357)
Supplement: Supplementary file 1 [file ijms-23-05357-s001.zip]

Archive with 1 entries (1 files):
- ijms-1717187-supplementary.pdf
